# Supplementary material for: CD160 serves as a negative regulator of NKT cells in acute hepatic injury
Source: Nat Commun. 2019 Jul 22;10:3258. doi: 10.1038/s41467-019-10320-y (PMC6646315; doi:10.1038/s41467-019-10320-y)
Supplement: Supplementary file 3 — Source Data [file 41467_2019_10320_MOESM3_ESM.xlsx]

## Sheet: Fig 1
Figure 1A
MFI of CD160	Naive							Galcer
Thymus	225	213	220					178	209	219
Liver	184	171	210	173	273	291	279	497	521	319	812	1299	662	278	1704	2513	1763	1656	1085	1158	1139	1158
Spleen	197	220	190	179	337	421		604	605	714	775	762	812	1010

## Sheet: Figure 2
Figure 2A
Cell numbers (X10 5)	WT			CD160-/-
Thymus	2.27482	4.74315	4.17219	4.87488	3.26889	5.08148
Liver	1.96794	2.8495	2.10774	3.31373	2.23042	4.68582
Spleen	36.908	39.8373	66.757	24.0389	30.2489	23.4873
Figure 2B
Left panel	% of NKT	WT						CD160-/-
	0 stage	2.16	1.82	1.78	1.15	2.4	0.556	0.382	1.26	0.731	0.934	1.15
	1 stage	0.66	2.47	0.547	0.572	0.684	0.371	0.6678	0.72	1.18	0.155	0.463
	2 stage	10.7	8.27	10.5	9.77	10.1	12.1	11.9	13.6	12.5	12	13.6
	3 stage	84.8	80.6	84	85.1	84.1	85.3	86.1	82.8	84.1	86	83.4
Right panel	Cell numbers (X10 4)	WT						CD160-/-
	0 stage	0.19	0.17	0.1	0.12	0.22	0.033	0.0485	0.11	0.063	0.0762	0.21
	1 stage	0.058	0.23	0.031	0.0597	0.0635	0.0226	0.0848	0.0617	0.1	0.0127	0.0855
	2 stage	0.94	0.76	0.6	1.01	0.93	0.74	1.5	1.1	1.1	0.98	2.5
	3 stage	7.4	7.4	4.7	8.8	7.8	5.2	10.9	7	7.2	7	15.3
Figure 2C
	Thymus
	% of NKT1				% of NKT2				% of NKT17
	WT	CD160-/-			WT	CD160-/-			WT	CD160-/-
	83.3	87.9			5.12	3.76			1.52	0.65
	85.5	83.5			5.59	4.25			0.54	1.13
	84.1	85.3			7.13	4.92			0.216	0.394
	84.3	85.6			5.4	5.55			0.621	0.477
	84.6	83.4			6.08	5.67			0.366	1.204
	86.7				4.48				0.932
	NKT1 Cell number (x10 5)				NKT2 Cell number (x10 4)				NKT 17 Cell number (x10 3)
	WT	CD160-/-			WT	CD160-/-			WT	CD160-/-
	1.66	3.46			1	1.5			3	3
	2.22	1.76			1.5	0.9			1	2
	0.9	1.4			0.8	0.8			0	1
	2.45	2.25			1.6	1.5			2	1
	1.7	4.61			1.2	3.1			1	7
	1.35				0.7				1

## Sheet: Figure 3
Figure 3B
Left panel			Right panel
% of Necrotic area			TUENL+ cells/ field
WT	CD160-/-		WT	CD160-/-
8.55633	34.3449		1	34
3.13729	17.8465		6	55
0.844123	23.6816		27	40
0.498321	19.226		31	52
	18.3239		12	36
	71.0543		20	46
	47.1698			22
	62.717			39
	57.0832			32
				44
Figure 3C
Left panel
AST (U/L)	WT				CD160-/-
0h	13.0642	13.4594	11.8036	18.7103	11.3139	11.0691	10.4558	21.0667
24h	110.258	77.2417	78.9474	100.146	115.375	120.249	115.132	120.492
Right panel
ALT (U/L)	WT				CD160-/-
0h	1.41449	1.56338	1.77105	1.47718	1.14805	1.39881	1.70836	1.16764
24h	719.858	362.293	483.452	554.374	767.139	1387.71	1464.54	1458.63
Figure 3D
Left panel
IL-4(pg/ml)	WT								CD160-/-
0h	0.225166	-0.688742	-0.940397	-0.357616	-0.602649	-0.172185	-0.615894		-0.668874	-0.980132	-1.15894	-1.13245	-1.22517	-0.615894	-0.463576	-0.569536
2h	333.88	533.68	973.71	626.32	538.96				1113.01	1126.3	1327.46	1431.8
12h	0	0	0						0	0	0
Middle panel
TNF-a (pg/ml)	WT								CD160-/-
0h	0	6.06055	0.20883	0	0	3.825	3.825		0	0	0	0	2.34466	0	4.08012	0.00117402
2h	286.67	352.32	288.44	335.83	292.02				418.01	430.33	461.21	653.73
12h	35.65	18.67	27.53						22.61	14.74	36.84
Right panel
IFN-g(pg/ml)	WT								CD160-/-
0h	0	1.50235	0	0	0	0	0		0	0	0	0	0	0	0	0
2h	66.54	209.06	229.7	190.25	105.27				113.43	140.21	202.59	104.16
12h	1183.98	658.44	1159.33						1501.08	2382.8	2052.43
Figure 3E
12h blood	CD160-/- +Isotype					CD160-/- +CD1d mAb
AST (U/L)	138.062	94.0808	88.2399	128.205	98.618	81.1647	77.7401	52.8987	72.3541
ALT (U/L)	321.899	168.113	211.016	153.006	215.652	82.7245	18.1126	66.6286	24.0868
Figure 3F
Left panel
2hour	WT										WT/anti-CD1						CD160KO									CD160KO/anti-CD1
IL-4 (pg/ml)	333.88	533.68	973.71	626.32	538.96	333.88	533.68	973.71	626.32	538.96	0	12.22	0	0			1113.01	1126.3	1327.46	1431.8	860.64	1113.01	1126.3	1327.46	1431.8	14.69	12.54	0	0
TNF-a (pg/ml)	286.67	352.32	288.44	335.83	292.02	286.67	352.32	288.44	335.83	292.02	0	0	0	6.63			418.01	430.33	461.21	653.73	279.67	418.01	430.33	461.21	653.73	14.37	14.37	0	0
Right panel
12 hour	WT										WT/anti-CD1						CD160KO									CD160KO/anti-CD1
IL-6	153.73	205.39	220.93	195.86							218.65	77.57	0	22.94			582.79	1472.53	1367.93	181.67	74.77					60.34	286.37	34.92	23.25
IFN-g	1054.02	836.18	537.5	1183.98	658.44	1159.33	712.8	1201	956.4	841.8	8.27	9.85	5.47	0			1644.1	2168.71	1679.27	562.49	1501.08	2382.8	2052.43	897.8	1090	8.27	5.47	0	0

## Sheet: Fig 4
Figure 4A
IFN-g (%)
WT									CD160-/-
20.6	29.1	34.6	17.7	30.2	31	19.9	27.5	32.7	43.2	45.1	51.7	41.5	39.2	49.2	42	43.2	49.7
Figure 4B
IL-4 (pg/ml)			IFN-g (ng/ml)			IL-17A (pg/ml)
WT	CD160-/-		WT	CD160-/-		WT	CD160-/-
16.56	144.44		0.6885	2.29965		81.84	137.23
13.04	54.37		0.553	2.0317		46.85	144.79
11.84	156.7		0.62941	1.32298		37.18	182.8
Figure 4C
Left panel
IFN-g (pg/ml)	WT			CD160-/-
24h	7.65	12.32	8.75	145.24	213.97	125.62
48h	64.12	81.15	362.95	4228.19	5502.75	4594.58
72h	756.31	66.04	163.91	6612.04	6947.91	6179.14
Right panel
TNF-a (pg/ml)	WT			CD160-/-
24h	18.98	13.31	23.8	23.48	47.03	40.53
48h	39.76	23.8	37.84	165.22	235.63	195.6
72h	62.62	35.96	44.54	145.7	172.31	239.08
bottom panel
IL-4 (pg/ml)	WT			CD160-/-
24h	5	5.36	3.84	11.06	10.27	12.99
48h	7.5	7.55	6.27	24.75	23.51	33.87
72h	24.58	12.93	16.44	41.92	33.87	88.18

## Sheet: Figure 5
Figure 5A
IL-4 (pg/ml)	WT+mIgG1						WT+BTLA							CD160-/-+mIgG1						CD160-/-+BTLA
2h	611.607	541.454	575.893	151.815			558.035	759.566	745.535	831.966	1085.76			689.413	687.428	697.71	1325.69	968.868	759.35	1350.35	1120	836.097	2300.53	1192.06	1510.36
15h	29.1776	35.0046	20.0132				17.4722	87.2161	32.7138					27.357	45.8585	33.9325				46.3798	27.9682	32.7138
IFN-ɤ (ng/ml)	WT+mIgG1						WT+BTLA							CD160-/-+mIgG1						CD160-/-+BTLA
2h	0.0525368	0.0111523	0.0669934	0.0212709			0.0348962	0.0574891	0.0343499	0.0391623	0.0590416			0.100375	0.0879058	0.0411502	0.076933	0.00139155	0.0113312	0.173608	0.0719751	0.0753119	0.0749451	0.0749451	0.0828968
15h	0.577236	1.9381	2.10549	1.37681	0.857709	2.49364	1.39711	1.54621	2.16022	1.7451	2.30992	2.41605	2.35242	3.63351	3.30863	2.67191	4.18353	2.40681	2.82175	6.10056	3.71348	3.96836	3.35433	4.91607	3.72023	4.1922
Figure 5B
Left panel								Right panel
Percentage (%)	WT			CD160-/-				MFI	WT			CD160-/-
CD40L	28.9	22.4	18.5	53.6	40.3	35.7		CD40L	414	355	324	568	559	1116
BTLA	31	37	29.3	18.9	21.6	24		BTLA	986	821	1054	669	703	796
PD-1	1.65	3.64	2.59	2.76	3.83	3.45		PD-1	183	161	134	186	199	192
Fas L	15.5	21.8	11.7	9.88	14.6	18.2		Fas L	547	606	547	462	455	602
CD69	23.6	22.5	17.9	20.7	24.4	21.1		CD69	524	590	471	478	532	504
Figure 5C
Left panel								Right panel
Percentage (%)	WT			CD160-/-				MFI	WT			CD160-/-
CD1d	42.6	37.6	42.1	32.1	23.4	44.9		CD1d	1391	1243	1190	666	913	1151
CD40	7.93	6.58	3.98	5.39	2.86	5.89		CD40	674	646	588	618	589	627
CD160	3.56	2.38	2.28	2.87	0.796	2.47		CD160	344	302	302	282	217	316
CD80	23.2	19.4	19.6	17	18.1	15.2		CD80	753	759	788	691	725	715
HVEM	10.2	10.7	12.8	12.6	5.6	6.61		HVEM	745	750	805	1034	634	660
CD95	4.5	4.41	3.87	4.64	4.76	5.71		CD95	729	760	765	788	764	776
PDL1	39.8	36.5	41.4	42.3	46.8	44.1		PDL1	2532	2629	2602	2442	2659	2592
Figure 5D
Left panel
IL-4 (pg/ml)	WT MNCs				CD160-/- MNCs
WT DC	12.18	16.1	11.42	21.52	49.73	17.5	29.4	113.08
CD160-/- DC	15.47	12.8	17.88	23.15	44.64	22.07	31.73	206.74
Middle panel
IFN-g (pg/ml)	WT MNCs			CD160-/- MNCs
WT DC	0.42284	1.19563	0.34664	1.58871	1.23245	0.97739
CD160-/- DC	0.35536	0.97739	0.39443	1.51751	1.24498	0.77616
Right panel
IL-17A (pg/ml)	WT MNCs			CD160-/- MNCs
WT DC	81.37	65.39	31.46	166.26	205.1	234.78
CD160-/- DC	61.52	35.12	29.84	190.63	234.78	159.37

## Sheet: Fig 6
Figure 6B
Left panel				Right panel
Percentage (%)				Number (x10 4)
CD45.1(WT)	CD45.2 (CD160-/-)			CD45.1(WT)	CD45.2 (CD160-/-)
0.051	0.072			1.9	2.6
0.046	0.059			1.6	2.3
0.056	0.099			2.6	6.3
0.054	0.062			3.1	2.2
Figure 6C
Left panel
Percentage (%)	CD45.1(WT)				CD45.2 (CD160-/-)
0+1 Stage	13.3	12.8	10.1	16.7	7.24	5.14	6.27	6.57
2 Stage	15.1	23.1	22.2	56.8	24.1	31.4	29.6	33.5
3 Stage	70.5	61.7	65.4	56	68.6	63.5	64.2	59.7
Right panel
Numbers (1X10 4)	CD45.1(WT)				CD45.2 (CD160-/-)
0+1 Stage	0.3	0.2	0.3	0.5	0.2	0.1	0.4	0.1
2 Stage	0.3	0.4	0.6	0.8	0.6	0.7	1.9	0.7
3 Stage	1.4	1	1.7	1.7	1.8	1.4	4	1.3
Figure 6D
IFN-g (%) of NKT cells
WT (CD45.1)	CD160-/- (CD45.2)
11.4	41.3
10.5	48.4
5.15	34.6
9.96	45.7

## Sheet: Fig 7
Figure 7A											Figure 7B
											Percent of Survival	WT	CD160-/-	0= survive
MFI of CD160	Isotype			Naive			Con A				9	0		1= dead
Liver	135	88	109	534	225	300	1157	1233	1660		12	0
Spleen	144	95.8	179	128	263	402	457	692	725		18	0
											18	1
											24	0
Figure 7C											27	1
											30	1
Necrosis area (%)											30	1
WT	CD160-/-										33	1
7.52678	10.3276										48	0
4.98931	14.0721										48	0
4.61412	10.2918										48	0
2.60414	21.1215										48	0
	62.035										48	0
	24.1712										48	0
	37.6136										60	0
	25.4097										72	0
	15.0511										96	0
											96	0
Figure 7D											96	0
(10 3 U/L)	WT			CD160-/-							96	0
AST	127.917	188.75	112.083	297.917	210.417	281.25					1		1
ALT	141.25	103.75	91.25	141.25	128.75	153.75					4		1
											9		1
											9		1
Figure 7E											11		1
Left panel			Middle panel			Right panel					12		0
IL-4 (pg/ml)			IFN-g (pg/ml)			TNFa (pg/ml)					12		1
WT	CD160-/-		WT	CD160-/-		WT	CD160-/-				12		1
42.94	224.87		69.89	424.96		140.8	702.13				12		1
32.74	105.85		38.93	135.84		123.68	320				15		1
35.4	166.76		54.88	320.76		121.88	401.26				15		1
											18		1
Figure 7F											18		1
Left panel	IL-4/HPRT										18		1
	WT				CD160-/-						18		1
	2.70724	8.4552	8.19093	9.70768	45.912	42.7311	91.8714	65.3191			18		1
											18		1
Middle panel	IFN-g/HPRT										18		1
	WT				CD160-/-						27		1
	29.1134	25.0998	29.4395	28.1342	80.3884	57.6435	135.267	89.8225			28		1
											30		1
Right panel	TNF/HPRT										48		0
	WT				CD160-/-						96		0
	3.1129	3.23718	8.15706	8.0688	16.4801	16.2822	25.7945	18.1815			96		0
											96		0
Figure 7G
Left panel				Right panel
CD69+ in NKT cells				CD95L+ in NKT cells
WT	CD160-/-			WT	CD160-/-
12.2	22.5			0.847	1.07
16.5	27.2			1.14	1.71
17	26.1			0.94	4.65
				0.557	4.41
				1.09	1.14

## Sheet: Supplement Figure 2
Supplementary Figure 2
Liver
(%) Tbet+ PLZF- (NKT1)			(%) PLZF+Rorgt- (NKT2)			(%) PLZF+Rorgt+ (NKT 17)
WT	CD160-/-		WT	CD160-/-		WT	CD160-/-
91.7	89.6		2.36	3.70158		0.14025	0.118038
85.5	84		2.24847	3.15235		0.242526	0.19497
83.9	84		2.68128	2.1728		0.198432	0.067648
86.6	85.1		4.35024	5.07999		0.209304	0.307288
90	89.9		2.15528	2.2152		0.13456	0.17136
Spleen
(%) Tbet+ PLZF- (NKT1)			(%) PLZF+Rorgt- (NKT2)			(%) PLZF+Rorgt+ (NKT 17)
WT	CD160-/-		WT	CD160-/-		WT	CD160-/-
91.7	89.6		7.45998	6.2839		0.159258	0.270438
85.5	84		5.34576	4.85784		0.576608	0.330084
83.9	84		5.97456	4.82132		0.508032	0.318166
86.6	85.1		8.48782	6.14394		0.415822	0.13803
90	89.9		5.79065	3.7555		0.619179	0.30247

## Sheet: supplement Fig 3
Supplementary Figure 3B
% of CD45+ cells	WT			CD160-/-
Neutrophils	36.5	39.1	41.4	41.2	35.7	39.9
Kupffer cell	12.4	11.6	9.59	11	25.2	11.4
Ly6c+monocytes	7.04	7.47	5.11	5.68	15.8	6.55
DC	0.331	0.61	0.307	0.528	0.288	0.375
Supplementary Figure 3C
Cell numbers (1x105)	WT			CD160-/-
Neutrophils	14.2268	17.7763	12.9692	11.0916	18.7158	16.4824
Kupffer cell	2.70613	3.49451	1.82042	1.95213	7.71993	2.70502
Ly6c+monocytes	2.43098	3.71958	1.66097	1.72604	7.56293	2.60772
DC	0.114298	0.303741	0.0997881	0.160449	0.137856	0.149297

## Sheet: Supplement Figure 4
Supplementary Figure 4
MFI of HVEM (DC)	WT				CD160-/-
Naive		812	1296	1586	910	1122	1233
GC	965	894	1012	1423	914	766	1119	1688
MFI of HVEM (Monocyte)	WT				CD160-/-
Naive	1021	1686	1766		1168	1760	1560
GC	1025	1044	1405	1521	967	909	1556	1717
MFI of HVEM (Neutrophil)	WT				CD160-/-
Naive		1038	1427	1440	875	1216	1726
GC	810	867	990	1227	1005	953	1114	1094
MFI of HVEM (Kupffer cell)	WT				CD160-/-
Naive		1193	1374	1434		1232	1319	1671
GC	795	884	1092	1398	946	833	1358	1232
MFI of HVEM (B cells)	WT				CD160-/-
Naive	273	436	324		299	391	320
GC	223	221	369	341	250	243	501	320
MFI of HVEM (CD45- liver)	WT						CD160-/-
Naive	569	537	505	551	506	378	738	617	625	458	538	403
GC	816	712	591	504	506	355	745	653	635	669	542	412

[truncated: 1 more sheets: Supplement Figure 6]
